# Supplementary material for: Poor Long-Term Efficacy of Prevnar-13 in Sickle Cell Disease Mice Is Associated with an Inability to Sustain Pneumococcal-Specific Antibody Titers
Source: PLoS One. 2016 Feb 24;11(2):e0149261. doi: 10.1371/journal.pone.0149261 (PMC4766082; doi:10.1371/journal.pone.0149261)
Supplement: S1 Text — (XLSX) [file pone.0149261.s001.xlsx]

## Sheet: infection
Days postinfection	Naive WT	Naive Sickle cell
0	0	0
1	0	1		1=mortality
3	0	1
3	0	1
4	1	1
5	1	0
5	1	0
7	0	1
8	1	0
8	1	0
16	0	0
16	0	0
16	0	0
		Weight loss %
Days PI			Control											SCD
0	0	0	0	0	0	0	0	0			0	0	0	0	0	0	0	0
1	-5.41667	-6.77966	-8.16327	-5.15464	-4.52675	-5.08475	-3.06122	-6.66667			-5.09804	-4.31373	-7.14286		-3.11284	-5.48523	-2.78884	-5.17241
2	-12.5	-8.89831	-2.04082	-16.4948	-5.34979	-1.69491	-1.53061	-5.41667			-9.41177	-7.05882	-9.02256		-3.50195	-4.64135	-6.3745	-3.01724
3		-15.678	-6.12245		-6.58436	-2.11864	-4.08163	-8.33333					-7.5188		-1.94552	-1.68776	-4.78088	-9.91379
4			-1.02041		-3.29218	0.423729	-2.04082	-17.0833					-5.6391		-1.55642	-0.843882	-2.78884
5			-13.2653		-7.40741	-5.9322	-3.06122	-19.5833					-6.01504		-3.89105	-3.79747	-4.78088
6			-18.8775		-9.0535	-8.47458	-6.12245						-3.38346		-1.55642	-11.8143	-1.99203
7					-13.5802	-6.35593	-10.2041						-4.51128		-1.55642		-2.39044
8					-16.8724	-6.35593	-11.2245						-6.01504		-1.16732		-1.19522
9					-20.5761	-7.20339	-17.8571						-6.76692		-2.33463		-2.39044
10					-26.749	-6.77966	-12.7551						-5.26316		-2.72374		-1.99203
11					-30.0411	-5.50847	-9.18367						-1.12782		0.77821		0.796813
12					-32.0988	-3.38983	-5.61224						-0.37594		0.77821		0.796813
13					-31.6872	-4.66102	-5.61224						-3.00752		-1.55642		-1.19522
14					-30.4527	-4.23729	-3.06122						-5.26316		-1.55642		-1.59363
15					-29.6296	-1.69491	-1.53061						-5.26316		-0.77821		0
16					-24.6914	-2.9661	-0.510204						-6.01504		-1.55642		-0.398406

## Sheet: challenge
Days postinfection	Prevnar Control	Prevnar Sickle cell
0
7		1
8		1
9		1
16		0
16	0	0
16	0
16	0
16	0
16	0
16	0
16	0
16	0
Days postinfection	Prevnar WT								Prevnar Sickle cell
0		0	0	0	0	0	0	0	0	0	0	0	0
1		-3.69128	-6.01504	-16.7464	-3.40426	-4.84581	-2.5	-3.73134	-3.58744	-4.86726	-5.7554	-4.20168	-6.12245
2		-4.36242	-6.76692	-6.69857	-3.40426	-12.3348	-2.85714	-2.61194	-6.27803	-5.30973	-5.7554	-3.78151	-6.93878
3		-1.67785	-5.26316	-13.8756	-1.70213	-11.4537	-5.35714	-1.86567	-4.93274	-7.07965	-3.95683	-1.2605	-14.2857
4		-8.72483	-9.77444	-9.56938	-2.12766	-13.6564	-7.85714	-0.373134	-5.38117	-11.5044	-4.67626	1.68067	-19.5918
5		-13.0872	-10.1504	-10.5263	-4.68085	-16.2996	-10	-0.746269	-7.62332	-17.6991	-11.8705	1.68067	-22.449
6		-16.4429	-10.5263	-10.5263	-3.40426	-18.5022	-11.4286	-1.1194	-8.07175	-22.1239	-17.6259	1.68067	-24.4898
7		-20.4698	-10.5263	-11.0048	-5.10638	-21.1454	-17.8571	-2.98508	-9.86547	-24.7788	-20.8633	0.420168
8		-20.8054	-10.1504	-10.0479	-5.10638	-23.7886	-22.1429	-2.61194	-11.6592	-28.3186		-0.420168
9		-17.7852	-9.77444	-7.6555	-3.82979	-25.5507	-22.1429	-3.73134	-5.8296			1.2605
10		-16.1074	-13.1579	-8.13397	-0.851064	-25.9912	-18.9286	-2.61194	-4.4843			0
11		-12.7517	-8.64662	-6.69857	0.851064	-23.7886	-14.6429	-1.1194	-0.896861			3.36135
12		-9.73154	-9.77444	-3.34928	-0.425532	-20.2643	-13.2143	-2.61194	1.34529			3.78151
13		-11.0738	-9.77444	-10.0479	-1.70213	-17.1806	-15.7143	-4.85075	-3.58744			3.78151
14		-11.745	-9.3985	-10.5263	-1.2766	-14.978	-13.9286	-5.97015	-3.58744			3.36135
15		-11.745	-11.6541	-11.0048	-1.70213	-11.8943	-13.9286	-5.97015	-3.13901			1.68067
16		-12.0805	-12.0301	-5.26316	-0.851064	-5.72687	-12.1429	-5.59701	-3.58744			2.10084

## Sheet: titers
Control IgG	0	4	9	14		SCD	0	4	9	14
	100	2899.63	4190.02	3338.76				1561.68	556.699	564.391
	100	848.061		960.924			100	4867.49	1292.55	736.587
		2038.03	2121.19	1095.07			100	6213.89		1366.3
	100		3870.72	3276.38			100		588.017	291.315
		202.181	2207.93	2834.6				1498.28	247.858	29.436
IgM	580.3	684.4		914				1069	72.13	455.8
		1135	1503	1475				1690	633.8	700.5
		511.4	961.3	639.1			526.6	2057		801.1
	348.9		993.5	1221			625.3		1148	1369
		993.9	1074	1393				1016	601.8	655
IgG3	100	1228	1823	963			100	1124		507
	100	696	312	487			100	1824	660	419
	100	639	563	546			100	1188	281
	100	735	1112	504				1412	329	57
		1126	1766	1122			100	2285	486

## Sheet: opsono
% over no serum control	Control	SCD	Control naïve	SCD naïve
	58	23	32	26
	60	34	naïve serum was pooled
	74	49
